# Supplementary material for: Selective Survival of Protective Cultures during High-Pressure Processing by Leveraging Freeze-Drying and Encapsulation
Source: Foods. 2022 Aug 16;11(16):2465. doi: 10.3390/foods11162465 (PMC9407356; doi:10.3390/foods11162465)
Supplement: Supplementary file 1 [file foods-11-02465-s001.zip]

Archive with 1 entries (1 files):
- foods-1832813-supplementary.pdf
